# Supplementary material for: Experimental Parasite Infection Causes Genome-Wide Changes in DNA Methylation
Source: Mol Biol Evol. 2020 Mar 30;37(8):2287–99. doi: 10.1093/molbev/msaa084 (PMC7531312; doi:10.1093/molbev/msaa084)
Supplement: msaa084_Supplementary_Data [file msaa084_supplementary_data.zip]

Archive with 3 entries (2 files):
- msaa084-suppl_data/
- msaa084-suppl_data/Sagonas et al. SI Appendix I.pdf
- msaa084-suppl_data/Sagonas et al. SI Appendix II.pdf
